# Supplementary material for: Data on New Intermediate and Accidental Hosts Naturally Infected with Angiostrongylus cantonensis in La Gomera and Gran Canaria (Canary Islands, Spain)
Source: Animals (Basel). 2023 Jun 13;13(12):1969. doi: 10.3390/ani13121969 (PMC10295084; doi:10.3390/ani13121969)
Supplement: Supplementary file 1 [file animals-13-01969-s001.zip]

Archive with 1 entries (1 files):
- animals-2427477-supplementary.pdf
